# Supplementary material for: Advances in the immunological microenvironment and immunotherapy of bladder cancer
Source: Front Immunol. 2025 Aug 19;16:1609871. doi: 10.3389/fimmu.2025.1609871 (PMC12401910; doi:10.3389/fimmu.2025.1609871)
Supplement: Supplementary file 1 [file Table1.xlsx]

## Sheet: Sheet1
Table S1 Immune checkpoint inhibitors in the treatment of bladder cancer.
Bladder cancer	IC	Clinical trial	Main outcome
Advanced or metastatic bladder cancer Second-line therapy	Pembrolizumab	KEYNOTE-045	ORR:21.1%; the median OS:10.3 months
	Atezolizumab	IMvigor211	the median OS:8.6 months; the 30-month OS rate:18%
	Niroluma	CheckMate 275	ORR:19.6%; the median OS:8.6 months, 1-year OS rate:40%
	Tisleliaumab	NCT04004221	ORR:24%; the median OS:9.8 months;1-year OS rate:43%
	Nivolumab + ipilimumab	CheckMate 032	ORR:38%; the median OS:15.3 months; the median PFS:6.6 months
First-line therapy	Pembrolizmab	KEYNOTE-052	ORR:24%; the median OS:11.3 months
	Atezolizmab	IMvigor210	ORR:23%; the median PFS:2.7 months; the median OS: 15.9 months
	Pembolizumab + GC chemotherapy	KEYNOTE-361	Pembrolizumab plus chemotherapy versus chemotherapy did not significantly improve PFS or OS
	Atezolizumab + GC chemotherapy	IMvigor-130	Atezolizumab + chemotherapy versus chemotherapy, the median PFS (6.3vs8.2 months); the median OS (13.4 vs 16.0 months)
	Durvalumab + Tremelmumab	DANUBE	The median OS (15.1 vs 12.1 months)
Maintenance therapy	Avelumab	JAVELIN Bladder 100	Avelumab versus control group, the median 0S (21.4 vs14.3 months), the median PFS (3.7 vs2.0 months)
	Pembrolizumab	NCT02500121	Pembrolizumab versus control group, ORR (23%vs 10%); the median PFS (5.4 vs3.0 months), the median OS
MIBC Neoadjuvant therapy	Pembrulizumab	PURE-01	CRR:42%,12-month EFS rate:84.5%,24-month EFS rate:71.7%
	Ateolizumab	ABACUS	CRR:31%
	Pembrolizumab + CC chemotherapy	NCT02690558	CRR:36%
	Nivolumab + lpilimumab	NABUCCO	CRR:46%
	Durvalumab + Tremelimumab	NCT02812420	CRR:37.5%
Adjuvant therapy	Nivolumab	CheckMate 274	Nivolumab versus control group, the median DFS (20.8 vs 10.8 months)
Bladder preservation therapy	Pembrolizumab + TURBT + RT + Gemcitabine	ERVE-SOGUG	CRR:81%;12-month BIDFS rate:73%; 12-month OS rate:87%
	Nivolumab + TLRBT+	NCT02621151	All patients 12-month BIDFS rate:77%; 12-week CRR:80%
	Gemcilabine, Cisplatin	HCRNGU 16-257	CRR:48%;12-month OS rate:92.4%; 12-month BIDFS rate:78%
High-risk NMIBC	Pembolizumab	KEYNOTE-057	CRR at 3 months:41%;3-year OS rate:91%
	Atezolizumab	SWOG S1605	CRR at 3 months:41%; CRR at 6 months:27%; 18-month EFS rate:29%
